# Supplementary material for: Pathogenic DNM1L Variant (1085G>A) Linked to Infantile Progressive Neurological Disorder: Evidence of Maternal Transmission by Germline Mosaicism and Influence of a Contemporary in cis Variant (1535T>C)
Source: Genes (Basel). 2021 Aug 24;12(9):1295. doi: 10.3390/genes12091295 (PMC8467311; doi:10.3390/genes12091295)
Supplement: Supplementary file 1 [file genes-12-01295-s001.zip]

Archive with 1 entries (1 files):
- genes-1298824-supplementary.pdf
